# Supplementary material for: PES-Ag3PO4/g-C3N4 Mixed Matrix Film Photocatalyst for Degradation of Methyl Orange Dye
Source: Polymers (Basel). 2021 May 27;13(11):1746. doi: 10.3390/polym13111746 (PMC8198369; doi:10.3390/polym13111746)
Supplement: Supplementary file 1 [file polymers-13-01746-s001.zip]

Archive with 1 entries (1 files):
- polymers-1145147-supplementary.pdf
